# Supplementary material for: Hellwigia opalina (Zingiberaceae) – a new species of the enigmatic jade gingers of Sulawesi
Source: PhytoKeys. 2026 Apr 3;272:169–80. doi: 10.3897/phytokeys.272.171221 (PMC13069387; doi:10.3897/phytokeys.272.171221)
Supplement: XML Treatment for Hellwigia opalina [file phytokeys.272.171221-treatment1.xml]

<!DOCTYPE tp:taxon-treatment
  PUBLIC "-//TaxonX//DTD Taxonomic Treatment Publishing DTD v0 20100105//EN" "tax-treatment-NSO.dtd">
<tp:taxon-treatment xmlns:tp="http://www.plazi.org/taxpub"><tp:treatment-meta><kwd-group><label>Taxon classification</label><kwd>
                <named-content content-type="kingdom">Plantae</named-content>
              </kwd><kwd>
                <named-content content-type="order">Hymenoptera</named-content>
              </kwd><kwd>
                <named-content content-type="family">Ichneumonidae</named-content>
              </kwd></kwd-group><mixed-citation publication-type="journal"><person-group><name><surname>Poulsen</surname><given-names>Axel Dalberg</given-names></name><name><surname>Senjaya</surname><given-names>Seni Kurnia</given-names></name><name><surname>Ardiyani</surname><given-names>Marlina</given-names></name><name><surname>Newman</surname><given-names>Mark Fleming</given-names></name></person-group><article-title><italic><tp:taxon-name><tp:taxon-name-part taxon-name-part-type="genus" reg="Hellwigia">Hellwigia</tp:taxon-name-part> <tp:taxon-name-part taxon-name-part-type="species" reg="opalina">opalina</tp:taxon-name-part></tp:taxon-name></italic> (<tp:taxon-name><tp:taxon-name-part taxon-name-part-type="family" reg="Zingiberaceae">Zingiberaceae</tp:taxon-name-part></tp:taxon-name>) – a new species of the enigmatic jade gingers of Sulawesi</article-title><source>PhytoKeys</source><day>03</day><month>04</month><year>2026</year><volume>272</volume><fpage>169</fpage><lpage>180</lpage><pub-id pub-id-type="doi">10.3897/phytokeys.272.171221</pub-id></mixed-citation></tp:treatment-meta><tp:nomenclature><tp:taxon-name><object-id xmlns:xlink="http://www.w3.org/1999/xlink" content-type="arpha" xlink:type="simple">52D54EB3-0D44-5BD8-BE9E-B556EC14D694</object-id><tp:taxon-name-part taxon-name-part-type="genus" reg="Hellwigia">Hellwigia</tp:taxon-name-part> <tp:taxon-name-part taxon-name-part-type="species" reg="opalina">opalina</tp:taxon-name-part><object-id xmlns:xlink="http://www.w3.org/1999/xlink" content-type="ipni" xlink:type="simple">urn:lsid:ipni.org:names:77378263-1</object-id></tp:taxon-name><tp:taxon-authority>Ardiyani &amp; A.D.Poulsen,</tp:taxon-authority><tp:taxon-status xmlns:xlink="http://www.w3.org/1999/xlink" xlink:type="simple">
sp. nov.</tp:taxon-status><xref ref-type="fig" rid="F2">Figs 2</xref><xref ref-type="fig" rid="F3">, 3</xref></tp:nomenclature><tp:treatment-sec sec-type="Diagnosis"><title>Diagnosis.</title><p>Similar to <italic><tp:taxon-name><tp:taxon-name-part taxon-name-part-type="genus" reg="Hellwigia">Hellwigia</tp:taxon-name-part> <tp:taxon-name-part taxon-name-part-type="species" reg="glacicaerulea">glacicaerulea</tp:taxon-name-part></tp:taxon-name></italic> (R.M.Sm.) Senjaya &amp; A.D.Poulsen in having inflorescences of secund cincinni bearing turquoise-blue, dimorphic flowers but differing in its shorter ligule (2–3.5 mm, coriaceous vs. 20–30 mm, marcescent), shorter petiole (7–12 mm vs. 20–30 mm), leaf blades being densely tomentose beneath (vs. shortly tomentose), and tomentose inflorescence rhachis (vs. shortly tomentose).</p><fig id="F2" position="float" orientation="portrait"><object-id xmlns:xlink="http://www.w3.org/1999/xlink" content-type="doi" xlink:type="simple">10.3897/phytokeys.272.171221.figure2</object-id><object-id xmlns:xlink="http://www.w3.org/1999/xlink" content-type="arpha" xlink:type="simple">C673D2FF-B0FD-51CE-BD97-7C71FBD42774</object-id><label>Figure 2.</label><caption><p><italic><tp:taxon-name><tp:taxon-name-part taxon-name-part-type="genus" reg="Hellwigia">Hellwigia</tp:taxon-name-part> <tp:taxon-name-part taxon-name-part-type="species" reg="opalina">opalina</tp:taxon-name-part></tp:taxon-name></italic> Ardiyani &amp; A.D.Poulsen, sp. nov. <bold>A</bold>. Leafy shoots, inflorescence with functionally female flowers open; <bold>B</bold>. Leafy shoots, inflorescence with functionally male flowers open; <bold>C</bold>. Bases of leafy shoots; <bold>D</bold>. Part of pseudostem with one leaf blade; <bold>E</bold>. Close-up of ligule, petiole, and leaf base; <bold>F</bold>. Ligule, viewed from the inside; <bold>G</bold>. Close-up of midrib beneath. All photographs of the type (<italic>A.D. Poulsen</italic> 3255) by A.D. Poulsen.</p></caption><graphic xmlns:xlink="http://www.w3.org/1999/xlink" xlink:href="phytokeys-272-169_article-171221__-g002.jpg" id="oo_1579238.jpg" position="float" orientation="portrait" xlink:type="simple"><uri content-type="original_file" xlink:type="simple">https://binary.pensoft.net/fig/1579238</uri></graphic></fig><fig id="F3" position="float" orientation="portrait"><object-id xmlns:xlink="http://www.w3.org/1999/xlink" content-type="doi" xlink:type="simple">10.3897/phytokeys.272.171221.figure3</object-id><object-id xmlns:xlink="http://www.w3.org/1999/xlink" content-type="arpha" xlink:type="simple">B0E4D586-E94D-5DA2-BC31-42C726637353</object-id><label>Figure 3.</label><caption><p><italic><tp:taxon-name><tp:taxon-name-part taxon-name-part-type="genus" reg="Hellwigia">Hellwigia</tp:taxon-name-part> <tp:taxon-name-part taxon-name-part-type="species" reg="opalina">opalina</tp:taxon-name-part></tp:taxon-name></italic> Ardiyani &amp; A.D.Poulsen, sp. nov. Functionally female flowers: <bold>A</bold>. Inflorescence with first flowers; <bold>B</bold>. Flower; <bold>C</bold>. Bracteole; <bold>D</bold>. Calyx; <bold>E</bold>. Corolla lobes; <bold>F</bold>. Flower, bracteole removed; <bold>G</bold>. Inner part of cincinnus with functionally male flowers in bud; <bold>H</bold>. Labellum, ventral and dorsal view; <bold>J</bold>. Stamen, lateral and ventral view (staminodes); <bold>K</bold>. Gynoecium, ventral and lateral view. Functionally male flowers: <bold>L</bold>. Inflorescence; <bold>M</bold>. Flower; <bold>N</bold>. Calyx; <bold>O</bold>. Corolla lobes; <bold>P</bold>. Flower, bracteole removed; <bold>Q</bold>. Labellum, ventral and dorsal view; <bold>R</bold>. Floral tube and stamen, lateral view; <bold>S</bold>. Floral tube and staminodes; <bold>T</bold>. Floral tube and epigynous gland; <bold>U</bold>. Stamen, ventral view. All photographs of the type (<italic>A.D. Poulsen</italic> 3255) by A.D. Poulsen.</p></caption><graphic xmlns:xlink="http://www.w3.org/1999/xlink" xlink:href="phytokeys-272-169_article-171221__-g003.jpg" id="oo_1579239.jpg" position="float" orientation="portrait" xlink:type="simple"><uri content-type="original_file" xlink:type="simple">https://binary.pensoft.net/fig/1579239</uri></graphic></fig></tp:treatment-sec><tp:treatment-sec sec-type="Type"><title>Type.</title><p>Cultivated at the Royal Botanic Garden Edinburgh, Accession Number 20000477*E, G57 Tropical Montane House, 15 August 2022, <italic>Poulsen</italic> 3255 (holo BO; iso CEB, E [E01530574–5], L, SING). The cultivated plant was grown from rhizomes collected on 26 February 2000, <italic>P. Smith &amp; L. Galloway</italic> 82, at the same locality and collection date as <italic>Argent &amp; al</italic>. 00175 (see below): Indonesia • Central Sulawesi, Mt. Sojol, c. <named-content xmlns:xlink="http://www.w3.org/1999/xlink" content-type="dwc:verbatimCoordinates" xlink:type="simple">0°40'N, 120°10'E</named-content>, c. 1500 m elev.</p></tp:treatment-sec><tp:treatment-sec sec-type="Description"><title>Description.</title><p>Terrestrial perennial herb in dense clump. <bold><italic>Leafy shoots</italic></bold> with up to 13 blades distributed in upper half; pseudostem 60–90 cm long; base to 1.3 cm across, reddish brown; lower sheaths turning pale brown and dry, upper pale mid-green, faintly striate, scattered tomentose, denser near ligule; ligule 2–3.5 mm long, entire (sometimes splitting with age), pubescent, especially towards margin, brownish; petiole 7–12 mm long, canaliculate, tomentose, pale mid-green; lamina narrowly ovate, 14–23 × 2.5–3.4 cm, glabrescent or scattered tomentose above, densely tomentose on midrib and lamina beneath, dark green above, pale beneath, base cuneate to obtuse, margin tomentose near apex, tapering towards apex. <bold><italic>Inflorescence</italic></bold> terminal to the leafy shoot, erect, unbranched, rhachis shortly tomentose; inflorescence bracts 1–2, 3.5–6 cm long, drying pale brown; flowering part to 6 cm long; rhachis 3.5–4.5 cm long, tomentose; cincinni 14–18, alternate and distichous (secund), congested in upper half of rhachis, cincinnus bracts absent, cincinnus bearing 4–6 flowers, the first functionally female and subsequent flowers functionally male; bracteoles broadly funnel-shaped, telescoping, to 8 mm long at most on proximal cincinni, reducing in size along cincinni and on distal cincinni, deeply split down one side, tomentose, ciliate at margin, faintly greenish white to pale bluish, becoming dry, pale brown, and brittle, lacerating somewhat at anthesis. <bold><italic>Flowers</italic></bold> pale turquoise-blue. <bold><italic>Functionally male flowers</italic></bold> c. 20 mm long (excl. pedicel), pedicel 2–5 mm long, pubescent; calyx to 6 mm long, slightly irregularly split at apex; floral tube to 8 mm long, glabrous; dorsal corolla lobe 11–13 × 9 mm (when flattened), cucullate, apex swollen; lateral corolla lobes 10–11 × 7 mm (when flattened), asymmetrical, cucullate, flatter than dorsal one, margin slightly lacerate; labellum 10–12 × 5 mm (when flattened 8 mm wide, ovate), spoon- to boat-shaped, thickly fleshy in center, margin membranous, inrolled, apex rounded; lateral staminodes meeting across inside of corolla tube; stamen 10 × 4 mm, sparsely pubescent on abaxial surface, filament 3–3.5 mm long, canaliculate, anther to 8 × 4 mm, base spurred, sparsely tomentose adaxially, thecae opening by longitudinal slits for c. 4.5 mm from 0.5 mm above base, full of pollen, anther crest 2–3 mm long (above thecae), rounded, margin sparsely ciliate; ovary &lt; 1 mm long, empty; epigynous glands 1.5 mm long, at abaxial side of base of style, irregularly fleshy, pale yellow; style and stigma to 4 mm long, not fully developed. <bold><italic>Functionally female flowers</italic></bold> c. 25 mm long (excl. pedicel), pedicel to 4 mm long when flowering, extending to 7 mm on fruits, sericeous; calyx 8 mm long, tubular, unevenly trilobed, glabrous, white tinged slightly blue; floral tube 3–7 mm long, glabrous; dorsal corolla lobe 10–13 × 7–8 mm (when flattened), cucullate, ± tomentose at apex, apex swollen; lateral corolla lobes 7–13 × 5.5–7 mm (when flattened), asymmetrical, flatter than dorsal one, cucullate, margin slightly lacerate, apex swollen; labellum 9.5–12 × 5 mm, (when flattened 9 mm wide, ovate), boat-shaped, thickly fleshy in center, margin membranous, inrolled, apex rounded; lateral staminodes 2.5 mm long, fleshy, deflexed; stamen 9–12 × 3 mm, fleshy, filament c. 3 mm long, canaliculate, anther 7–8 × 3.5 mm, base spurred, sparsely tomentose adaxially, crest 1–1.5 mm long, rounded, margin sparsely ciliate, thecae ± parallel, empty; ovary 5–7 × 5–5.5 mm, ovoid to ellipsoid with faint longitudinal ridges, trilocular with parietal placentation and many ovules, glabrous, with very few erect hairs at base, shiny, yellow-green; epigynous glands 1.5 mm long, at abaxial side of base of style, irregularly fleshy, pale yellow; style to 16 mm long, white; stigma 2 × 3 mm, club-shaped, ostiole in center abaxially, transverse 2.5 mm, margin ciliate. <bold><italic>Fruit</italic></bold> immature, globose to ellipsoid, 6 × 4–5 mm, pale yellow (mature fruit expected to be at least twice as large); seeds not seen.</p></tp:treatment-sec><tp:treatment-sec sec-type="Distribution and habitat"><title>Distribution and habitat.</title><p>Indonesia, Central Sulawesi, Mt. Sojol, 1500 m elevation. Known only from the type locality and cultivated material from the same population (Fig. <xref ref-type="fig" rid="F1">1</xref>). This species grows in submontane ridge forest.</p></tp:treatment-sec><tp:treatment-sec sec-type="Etymology"><title>Etymology.</title><p>The epithet means ‘opal-colored’ from Greek, opallios, an opal.</p></tp:treatment-sec><tp:treatment-sec sec-type="Conservation status and preliminary IUCN Red List assessment"><title>Conservation status and preliminary IUCN Red List assessment.</title><p>Only one population has been sampled at Mt. Sojol (<italic>Argent et al</italic>. 00175; <italic>Smith &amp; Galloway</italic> 82), and, as the area is protected as a Reserve, the species may therefore be considered as LC (IUCN 2019).</p></tp:treatment-sec><tp:treatment-sec sec-type="Additional specimens examined"><title>Additional specimens examined</title><p><bold>(<italic>paratypes</italic>)</bold>. Indonesia • Central Sulawesi Province. Mt. Sojol; c. <named-content xmlns:xlink="http://www.w3.org/1999/xlink" content-type="dwc:verbatimCoordinates" xlink:type="simple">0°40'N, 120°10'E</named-content>; c. 1500 m elev.; 26 February 2000; <italic>G.C.G. Argent, C.M. Mendum &amp; Hendrian</italic> 00175 (BO n.v., E [E00103765–66], L [QR code L.4195953]) • from same locality, cultivated RBGE, Acc. No. 20000477, no qualifier (origin as previous), G66; 30 April 2006; <italic>M.F. Newman &amp; J. Leong-Škorničková</italic> 1459 (E [E00228081; spirit E00830219]) • Acc. No. 20000477*E, G57 Tropical Montane House; 29 August 2012; <italic>M.F. Newman</italic> 2537 (E [E01378134; spirit E00412407]).</p></tp:treatment-sec><tp:treatment-sec sec-type="Notes"><title>Notes.</title><p><italic><tp:taxon-name><tp:taxon-name-part taxon-name-part-type="genus" reg="Hellwigia">Hellwigia</tp:taxon-name-part> <tp:taxon-name-part taxon-name-part-type="species" reg="opalina">opalina</tp:taxon-name-part></tp:taxon-name></italic> is part of a group of closely related, slender, small-leaved species formerly placed in <italic><tp:taxon-name><tp:taxon-name-part taxon-name-part-type="genus" reg="Alpinia">Alpinia</tp:taxon-name-part></tp:taxon-name></italic> section <italic>Myriocrater</italic> K.Schum. These species are distinct from the typically robust members of the section and are notable for their icy blue or turquoise flowers. The other species in the group are <italic><tp:taxon-name><tp:taxon-name-part taxon-name-part-type="genus" reg="Hellwigia">H.</tp:taxon-name-part> <tp:taxon-name-part taxon-name-part-type="species" reg="coeruleoviridis">coeruleoviridis</tp:taxon-name-part></tp:taxon-name></italic> (K.Schum.) Senjaya &amp; A.D.Poulsen and <italic><tp:taxon-name><tp:taxon-name-part taxon-name-part-type="genus" reg="Hellwigia">H.</tp:taxon-name-part> <tp:taxon-name-part taxon-name-part-type="species" reg="glacicaerulea">glacicaerulea</tp:taxon-name-part></tp:taxon-name></italic> (R.M.Sm.) Senjaya &amp; A.D.Poulsen. <italic><tp:taxon-name><tp:taxon-name-part taxon-name-part-type="genus" reg="Hellwigia">Hellwigia</tp:taxon-name-part> <tp:taxon-name-part taxon-name-part-type="species" reg="opalina">opalina</tp:taxon-name-part></tp:taxon-name></italic> can most easily be distinguished from both species by its much shorter ligule (2 mm vs. 20–45 mm).</p><p>Monoecism is a common sexual system in <italic><tp:taxon-name><tp:taxon-name-part taxon-name-part-type="genus" reg="Alpinia">Alpinia</tp:taxon-name-part></tp:taxon-name></italic> section <italic>Myriocrater</italic>, in which the jade gingers of Sulawesi were placed (<xref ref-type="bibr" rid="B5">Burtt and Smith 1972</xref>; <xref ref-type="bibr" rid="B21">Smith 1977</xref>). The first and, occasionally, the second flower of each cincinnus is functionally female, while the remaining flowers are functionally male (<xref ref-type="bibr" rid="B5">Burtt and Smith 1972</xref>). Cultivating the plants allowed us to study both kinds of flowers, leading to a more detailed description of this species.</p></tp:treatment-sec><tp:treatment-sec><!--Section generated to contain objects referenced in tp:taxon-treatment.--><fig id="F1" position="float" orientation="portrait"><object-id xmlns:xlink="http://www.w3.org/1999/xlink" content-type="doi" xlink:type="simple">10.3897/phytokeys.272.171221.figure1</object-id><object-id xmlns:xlink="http://www.w3.org/1999/xlink" content-type="arpha" xlink:type="simple">FF2BD9BC-997A-5FA9-866A-29089ED48414</object-id><label>Figure 1.</label><caption><p>Approximate distribution of <italic><tp:taxon-name><tp:taxon-name-part taxon-name-part-type="genus" reg="Hellwigia">Hellwigia</tp:taxon-name-part></tp:taxon-name></italic> east of Huxley’s Line. Close-up of the Indonesian island of Sulawesi indicating the type localities of the three jade ginger species. Map by A.D. Poulsen.</p></caption><graphic xmlns:xlink="http://www.w3.org/1999/xlink" xlink:href="phytokeys-272-169_article-171221__-g001.jpg" id="oo_1579237.jpg" position="float" orientation="portrait" xlink:type="simple"><uri content-type="original_file" xlink:type="simple">https://binary.pensoft.net/fig/1579237</uri></graphic></fig></tp:treatment-sec><ref-list><ref id="B5"><mixed-citation xmlns:xlink="http://www.w3.org/1999/xlink" xlink:type="simple">Burtt B, Smith R (1972) Monoecism in <italic><tp:taxon-name><tp:taxon-name-part taxon-name-part-type="genus">Alpinia</tp:taxon-name-part></tp:taxon-name></italic> (<tp:taxon-name><tp:taxon-name-part taxon-name-part-type="family">Zingiberaceae</tp:taxon-name-part></tp:taxon-name>), with descriptions of six new species. Notes from the Royal Botanic Garden Edinburgh 32: 29–43. <ext-link xlink:href="10.24823/nrbge.1972.2921" ext-link-type="doi" xlink:type="simple">https://doi.org/10.24823/nrbge.1972.2921</ext-link></mixed-citation></ref><ref id="B21"><mixed-citation xmlns:xlink="http://www.w3.org/1999/xlink" xlink:type="simple">Smith RM (1977) Additional notes on <italic><tp:taxon-name><tp:taxon-name-part taxon-name-part-type="genus">Alpinia</tp:taxon-name-part></tp:taxon-name></italic> sect. Myriocrater. Notes from the Royal Botanic Garden Edinburgh 35: 195–208. <ext-link xlink:href="10.24823/nrbge.1977.3064" ext-link-type="doi" xlink:type="simple">https://doi.org/10.24823/nrbge.1977.3064</ext-link></mixed-citation></ref></ref-list></tp:taxon-treatment>
